# Supplementary material for: Ligand-bound glutamine binding protein assumes multiple metastable binding sites with different binding affinities
Source: Commun Biol. 2020 Aug 3;3:419. doi: 10.1038/s42003-020-01149-z (PMC7400645; doi:10.1038/s42003-020-01149-z)
Supplement: Supplementary file 3 — Supplementary Data 1 [file 42003_2020_1149_MOESM3_ESM.xlsx]

## Sheet: figure 3b
	mean_S1	std_S1	mean_S2	std_S2	mean_S5	std_S5	mean_S6	std_S6
NE2-D10_OD1OD2	11.61	2.223	19.612	4.309	5.023	3.019	3.278	0.973
NE2-A67_O	15.797	2.139	21.174	2.972	3.807	1.9	3.147	0.796
N-G68_O	9.984	1.927	12.53	2.586	2.957	0.484	2.868	0.143
N-T70_OG1	13.195	1.922	14.84	2.423	3.528	0.935	3.141	0.47
O-T70_N	11.77	2.818	13.563	2.647	2.971	0.652	2.886	0.13
O-T70_OG1	12.035	2.864	13.56	2.527	3.289	0.647	3.29	0.242
O-R75_NH1NH2	13.627	2.564	16.612	4.3	2.852	0.619	2.764	0.081

## Sheet: figure 3c
	mean_S1	std_S1	mean_S2	std_S2	mean_S5	std_S5	mean_S6	std_S6
NE2-A113_O	4.558	2.543	3.15	0.834	21.681	3.134	14.272	0.94
O-K115_N	4.017	1.788	3.241	0.752	17.891	2.879	8.44	0.885
O-G119_N	5.717	2.598	4.991	0.586	13.613	3.048	5.724	2.15
O-S120_N	4.006	2.592	3.213	0.56	14.69	2.983	7.264	1.843
N-S120_OG	3.628	1.518	3.335	0.865	13.995	2.536	7.742	1.201
N-L155_O	2.963	0.569	3.02	0.77	15.812	2.101	9.498	0.524
N-D157_OD1OD2	5.417	1.228	6.513	1.83	7.472	1.85	2.967	0.558

## Sheet: figure 4c
	mean_S88_O-Q183_N	std_S88_O-Q183_N	mean_S88_N-Q183_O	std_S88_N-Q183_O	mean_Y86_O-Y185_N	std_Y86_O-Y185_N	mean_Y85_N-Y185_O	std_Y85_N-Y185_O
S4'	0.913	0.033	0.977	0.015	0.888	0.032	0.23	0.045
S6	0.935	0.026	0.971	0.017	0.971	0.017	0.528	0.057
S5	0.604	0.05	0.9	0.032	0.968	0.015	0.559	0.048
S4	0.792	0.044	0.935	0.024	0.852	0.036	0.38	0.046
S3	0.868	0.032	0.947	0.02	0.69	0.054	0.065	0.023
S2	0.669	0.044	0.934	0.023	0.383	0.052	0.071	0.024
S1	0.89	0.029	0.917	0.023	0.48	0.047	0.139	0.033
S1'	0.442	0.051	0.885	0.03	0.965	0.019	0.269	0.045

## Sheet: figure 6b
time (s)	Exp	HMM		time (s)	Exp	HMM
0.1	0.232	0.202135		0.1	0.490162	0.521249
0.2	0.235809	0.202135		0.2	0.384925	0.521249
0.3	0.217139	0.202135		0.3	0.292523	0.311712
0.4	0.257794	0.202135		0.4	0.277553	0.311712
0.5	0.179747	0.202135		0.5	0.310754	0.311712
0.6	0.186853	0.202135		0.6	0.40031	0.521249
0.7	0.243144	0.202135		0.7	0.528993	0.521249
0.8	0.35502	0.343354		0.8	0.458137	0.521249
0.9	0.40702	0.343354		0.9	0.3447	0.311712
1	0.386001	0.343354		1	0.316952	0.311712
1.1	0.3755	0.343354		1.1	0.287907	0.311712
1.2	0.36597	0.343354		1.2	0.414763	0.311712
1.3	0.2998	0.343354		1.3	0.541174	0.768748
1.4	0.270994	0.343354		1.4	0.738155	0.768748
1.5	0.258454	0.343354		1.5	0.668942	0.768748
1.6	0.261433	0.343354		1.6	0.606412	0.521249
1.7	0.297025	0.343354		1.7	0.563123	0.521249
1.8	0.305186	0.343354		1.8	0.5493	0.521249
1.9	0.311368	0.343354		1.9	0.565539	0.521249
2	0.302785	0.343354		2	0.505737	0.521249
2.1	0.321073	0.343354		2.1	0.408399	0.521249
2.2	0.34806	0.343354		2.2	0.435548	0.521249
2.3	0.365108	0.343354		2.3	0.366538	0.521249
2.4	0.351776	0.343354		2.4	0.452109	0.521249
2.5	0.367463	0.343354		2.5	0.389123	0.521249
2.6	0.289075	0.343354		2.6	0.428163	0.521249
2.7	0.251832	0.222135		2.7	0.439963	0.521249
2.8	0.220884	0.222135		2.8	0.474056	0.521249
2.9	0.251868	0.222135		2.9	0.457972	0.521249
3	0.270365	0.222135		3	0.391564	0.521249
3.1	0.266024	0.222135		3.1	0.459033	0.521249
3.2	0.264911	0.222135		3.2	0.420957	0.521249
3.3	0.214952	0.222135		3.3	0.425657	0.521249
3.4	0.170282	0.222135		3.4	0.399663	0.521249
3.5	0.203198	0.222135		3.5	0.522944	0.521249
3.6	0.224543	0.222135		3.6	0.540846	0.521249
3.7	0.214617	0.222135		3.7	0.453388	0.521249
3.8	0.191397	0.222135		3.8	0.36051	0.311712
3.9	0.201419	0.222135		3.9	0.303058	0.311712
4	0.209766	0.222135		4	0.352241	0.311712
4.1	0.195777	0.222135		4.1	0.334227	0.311712
4.2	0.173796	0.222135		4.2	0.516299	0.311712
4.3	0.190959	0.222135		4.3	0.769659	0.768748
4.4	0.207376	0.222135		4.4	0.843273	0.768748
4.5	0.191046	0.222135		4.5	0.774207	0.521249
4.6	0.20124	0.222135		4.6	0.611878	0.521249
4.7	0.163962	0.222135		4.7	0.617506	0.521249
4.8	0.223949	0.222135		4.8	0.596439	0.521249
4.9	0.230763	0.222135		4.9	0.504028	0.521249
5	0.271426	0.222135		5	0.5457	0.521249
5.1	0.255048	0.222135		5.1	0.587084	0.521249
5.2	0.261167	0.222135		5.2	0.595576	0.521249
5.3	0.262201	0.222135		5.3	0.577343	0.521249
5.4	0.280341	0.222135		5.4	0.560092	0.521249
5.5	0.329089	0.222135		5.5	0.57759	0.521249
5.6	0.388008	0.343354		5.6	0.439129	0.521249
5.7	0.405308	0.343354		5.7	0.507789	0.311712
5.8	0.375331	0.343354		5.8	0.639261	0.768748
5.9	0.335646	0.343354		5.9	0.761259	0.768748
6	0.314169	0.343354		6	0.656775	0.521249
6.1	0.322502	0.343354		6.1	0.564879	0.521249
6.2	0.319899	0.343354		6.2	0.566411	0.521249
6.3	0.336717	0.343354		6.3	0.550871	0.521249
6.4	0.36118	0.343354		6.4	0.544737	0.521249
6.5	0.40914	0.343354		6.5	0.602117	0.521249
6.6	0.416355	0.343354		6.6	0.767558	0.768748
6.7	0.421864	0.343354		6.7	0.832941	0.768748
6.8	0.37297	0.343354		6.8	0.863578	0.768748
6.9	0.337485	0.343354		6.9	0.829907	0.768748
7	0.313304	0.343354		7	0.834281	0.768748
7.1	0.304051	0.343354		7.1	0.820175	0.768748
7.2	0.402987	0.343354		7.2	0.757904	0.768748
7.3	0.416141	0.343354		7.3	0.693032	0.768748
7.4	0.442625	0.343354		7.4	0.757775	0.768748
7.5	0.398787	0.343354		7.5	0.827853	0.768748
7.6	0.419644	0.343354		7.6	0.896893	0.768748
7.7	0.412558	0.343354		7.7	0.935624	0.768748
7.8	0.415077	0.343354		7.8	0.858826	0.768748
7.9	0.465425	0.343354		7.9	0.810527	0.521249
8	0.465239	0.343354		8	0.586881	0.521249
8.1	0.418798	0.343354		8.1	0.559234	0.521249
8.2	0.33558	0.343354		8.2	0.542374	0.521249
8.3	0.357865	0.343354		8.3	0.592379	0.521249
8.4	0.425735	0.343354		8.4	0.660944	0.521249
8.5	0.478874	0.531938		8.5	0.620323	0.521249
8.6	0.507191	0.531938		8.6	0.614169	0.521249
8.7	0.459237	0.531938		8.7	0.528794	0.521249
8.8	0.44101	0.531938		8.8	0.56667	0.521249
8.9	0.468849	0.531938		8.9	0.435825	0.521249
9	0.470605	0.531938		9	0.53435	0.311712
9.1	0.466902	0.531938		9.1	0.556103	0.768748
9.2	0.498571	0.531938		9.2	0.701621	0.768748
9.3	0.500564	0.531938		9.3	0.694512	0.768748
9.4	0.511786	0.531938		9.4	0.770326	0.768748
9.5	0.550044	0.531938		9.5	0.8517	0.768748
9.6	0.539294	0.531938		9.6	0.812684	0.768748
9.7	0.566901	0.531938		9.7	0.844455	0.768748
9.8	0.541175	0.531938		9.8	0.84359	0.768748
9.9	0.533055	0.531938		9.9	0.851541	0.768748
10	0.523286	0.531938		10	0.742626	0.768748
10.1	0.52957	0.531938		10.1	0.602362	0.521249
10.2	0.53412	0.531938		10.2	0.547662	0.521249
10.3	0.562923	0.531938		10.3	0.441199	0.521249
10.4	0.577521	0.531938		10.4	0.452757	0.521249
10.5	0.631149	0.531938		10.5	0.425083	0.521249
10.6	0.591608	0.531938		10.6	0.531032	0.521249
10.7	0.586079	0.531938		10.7	0.511161	0.521249
10.8	0.482291	0.531938		10.8	0.55597	0.521249
10.9	0.526274	0.531938		10.9	0.477639	0.521249
11	0.533434	0.531938		11	0.559708	0.521249
11.1	0.617827	0.531938		11.1	0.620505	0.768748
11.2	0.546764	0.531938		11.2	0.709268	0.768748
11.3	0.582811	0.531938		11.3	0.765781	0.768748
11.4	0.528634	0.531938		11.4	0.650861	0.768748
11.5	0.567182	0.531938		11.5	0.582573	0.521249
11.6	0.5708	0.531938		11.6	0.50949	0.521249
11.7	0.579582	0.531938		11.7	0.553454	0.521249
11.8	0.501154	0.531938		11.8	0.540136	0.521249
11.9	0.476872	0.531938		11.9	0.582307	0.521249
12	0.47894	0.531938		12	0.419188	0.521249
12.1	0.529261	0.531938		12.1	0.421894	0.521249
12.2	0.537041	0.531938		12.2	0.443973	0.521249
12.3	0.510979	0.531938		12.3	0.462427	0.521249
12.4	0.561751	0.531938		12.4	0.465738	0.521249
12.5	0.517712	0.531938		12.5	0.538291	0.521249
12.6	0.538588	0.531938		12.6	0.510696	0.521249
12.7	0.469135	0.531938		12.7	0.500178	0.521249
12.8	0.501323	0.531938		12.8	0.539842	0.521249
12.9	0.511495	0.531938		12.9	0.571657	0.521249
13	0.586307	0.531938		13	0.570112	0.521249
13.1	0.595492	0.531938		13.1	0.438049	0.521249
13.2	0.6208	0.531938		13.2	0.454812	0.521249
13.3	0.618956	0.531938		13.3	0.527435	0.521249
13.4	0.613454	0.531938		13.4	0.597815	0.521249
13.5	0.673845	0.531938		13.5	0.577985	0.521249
13.6	0.708293	0.718014		13.6	0.621613	0.521249
13.7	0.770207	0.718014		13.7	0.611208	0.521249
13.8	0.703447	0.718014		13.8	0.653768	0.521249
13.9	0.680486	0.718014		13.9	0.611603	0.521249
14	0.665605	0.718014		14	0.57362	0.521249
14.1	0.663412	0.718014		14.1	0.608399	0.521249
14.2	0.660477	0.718014		14.2	0.520569	0.521249
14.3	0.654427	0.718014		14.3	0.472287	0.521249
14.4	0.632554	0.718014		14.4	0.416618	0.521249
14.5	0.704532	0.718014		14.5	0.371716	0.521249
14.6	0.789538	0.718014		14.6	0.360847	0.311712
14.7	0.829586	0.718014		14.7	0.321843	0.311712
14.8	0.813797	0.718014		14.8	0.429369	0.311712
14.9	0.771032	0.718014		14.9	0.498144	0.521249
15	0.757019	0.718014		15	0.545734	0.521249
15.1	0.743579	0.718014		15.1	0.545427	0.521249
15.2	0.748721	0.718014		15.2	0.487944	0.521249
15.3	0.771896	0.718014		15.3	0.382526	0.521249
15.4	0.758426	0.718014		15.4	0.310604	0.311712
15.5	0.735335	0.718014		15.5	0.361466	0.311712
15.6	0.723434	0.718014		15.6	0.590579	0.768748
15.7	0.709123	0.718014		15.7	0.679606	0.768748
15.8	0.713852	0.718014		15.8	0.749785	0.768748
15.9	0.73507	0.718014		15.9	0.635026	0.768748
16	0.729713	0.718014		16	0.647297	0.768748
16.1	0.767686	0.718014		16.1	0.657388	0.768748
16.2	0.723536	0.718014		16.2	0.674244	0.768748
16.3	0.719127	0.718014		16.3	0.706669	0.768748
16.4	0.669157	0.718014		16.4	0.647224	0.768748
				16.5	0.645652	0.521249
				16.6	0.555373	0.521249
				16.7	0.566714	0.521249
				16.8	0.570761	0.521249
				16.9	0.522678	0.521249
				17	0.54633	0.521249
				17.1	0.513608	0.521249
				17.2	0.543834	0.521249
				17.3	0.457456	0.521249
				17.4	0.524796	0.521249
				17.5	0.505364	0.521249
				17.6	0.429692	0.311712
				17.7	0.280092	0.311712
				17.8	0.29818	0.311712
				17.9	0.289051	0.311712
				18	0.287925	0.311712
				18.1	0.25953	0.311712
				18.2	0.280651	0.311712
				18.3	0.346508	0.311712
				18.4	0.379164	0.521249
				18.5	0.4989	0.521249
				18.6	0.523751	0.521249
				18.7	0.518903	0.521249
				18.8	0.472552	0.521249
				18.9	0.422971	0.521249
				19	0.438324	0.521249
				19.1	0.446637	0.521249
				19.2	0.501936	0.521249
				19.3	0.533689	0.521249
				19.4	0.524096	0.521249
				19.5	0.497551	0.521249
				19.6	0.484237	0.521249
				19.7	0.527721	0.521249
				19.8	0.591996	0.521249
				19.9	0.655241	0.521249

## Sheet: figure 6c
	ligand-free	ligand-bound
-0.1	0.000318213	0.000407
-0.08	0.000318213	0.000319786
-0.06	0.000540962	0.000552358
-0.04	0.000795532	0.000755858
-0.02	0.00127	0.00128
0	0.00229	0.00256
0.02	0.00383	0.00381
0.04	0.00678	0.0066
0.06	0.0112	0.01058
0.08	0.01682	0.01468
0.1	0.02463	0.01893
0.12	0.02983	0.02175
0.14	0.03346	0.02622
0.16	0.03731	0.02715
0.18	0.04041	0.02837
0.2	0.04072	0.03
0.22	0.04043	0.02794
0.24	0.03887	0.02846
0.26	0.03753	0.02814
0.28	0.03612	0.02555
0.3	0.03591	0.0284
0.32	0.0344	0.02864
0.34	0.03395	0.02576
0.36	0.03228	0.02683
0.38	0.03265	0.02753
0.4	0.03064	0.02922
0.42	0.02942	0.02683
0.44	0.02901	0.0273
0.46	0.02848	0.02625
0.48	0.02679	0.02709
0.5	0.02711	0.02686
0.52	0.02552	0.02643
0.54	0.02447	0.02643
0.56	0.02301	0.02733
0.58	0.02022	0.02494
0.6	0.01809	0.02486
0.62	0.0168	0.02535
0.64	0.01562	0.02369
0.66	0.01364	0.02082
0.68	0.01179	0.02212
0.7	0.0113	0.01948
0.72	0.0094	0.01779
0.74	0.00901	0.01765
0.76	0.00811	0.0157
0.78	0.00662	0.01331
0.8	0.00692	0.01323
0.82	0.00587	0.01143
0.84	0.00439	0.00898
0.86	0.0039	0.0089
0.88	0.00358	0.00875
0.9	0.00264	0.00727
0.92	0.00226	0.00512
0.94	0.00243	0.0052
0.96	0.00194	0.0041
0.98	0.0014	0.00343
1	0.00119	0.00238
1.02	0.000779622	0.00192
1.04	0.000620515	0.00154
1.06	0.000318213	0.00102
1.08	0.000365945	0.000872144
1.1	0.000206838	0.000610501
1.12	0.000381855	0.000377929
1.14	0.000222749	0.000290715
1.16	0.000143196	0.000232572
1.18	0.000190928	0.000319786
1.2	0	0

## Sheet: figure 6d
States	ligand-free	ligand-bound
E1	0.3077	0.2457
E2	0.3044	0.2289
E3	0.3124	0.3293
E4	0.0756	0.1962

## Sheet: figure 6g
	Exp.Kd (um)
wildtype	0.202
T118S	0.203
T118A	6.9
